# Supplementary material for: Mapping evidence on health promotion in HIV testing among men who have sex with men and transgender women using the social-ecological model and the vulnerability theoretical framework: a scoping review
Source: BMC Public Health. 2023 Oct 7;23:1946. doi: 10.1186/s12889-023-16860-9 (PMC10559455; doi:10.1186/s12889-023-16860-9)
Supplement: Supplementary file 1 — Additional file 1. Reluctance to face a diagnosis of HIV, concerns about lack of privacy and confidentiality, and lack of support. [file 12889_2023_16860_MOESM1_ESM.xlsx]

## Sheet: Plan1
Supplementary Table: Data extraction matrix of the articles included in the study
Number	Responsable	Type of manuscript	Author	year	Country	City	Objectives	Method	Population studied	Scope of study (How many MSM and Trans were in the study - number and percentage %)	What type of testing (Rapid test? Self-test? Traditional testing in health services?)	Strategies used to reach people (Cell phone use? Health services? RDS? Some method?)	HIV Prevalence (Number of people with HIV? Percentage %)	Barriers to HIV testing	HIV testing facilitators	Final considerations	Abstract
doi: 10.1111/hiv.12818	Aline	Artigo original	TC Witzel et al.	2020	England and Wales		Explore how those utilizing self‐tests experience HIVST and the implications for further intervention development and scale‐up.	Semi‐structured interviews	MSM	37	HIVST	Adverts	N = 2	Stigma, privacy, inconvenient clinic hours, poor service quality and distance to services	Curiosity about a new technology	Intervention components shaped acceptability, particularly in relation to overcoming a perceived lack of support. The intervention was broadly acceptable and usable; participants expressed an unexpected degree of enthusiasm for HIVST, including those with HIV‐positive results and individuals with minor adverse outcomes.	Objectives: SELPHI (HIV Self‐Testing Public Health Intervention) is the largest randomized controlled trial (RCT) of HIV self‐testing (HIVST) in a high‐income setting to date, and has recruited 10 000 men who have sex with men (cis‐ and transgender) and transgender women who have sex with men. This qualitative substudy aimed to explore how those utilizing self‐tests experience HIVST and the impli…
doi: 10.1186/s12889-018-6007-3	Aline	Artigo original	Wei, C., Yan, L., Li, J. et al.	2018	China		Asess to what extent HIVST was conducted correctly by Chinese men who have sex with men (MSM) and to identify user errors during the HIVST process in order to inform strategies to optimize its use and thus reduce the number of undiagnosed HIV infections.	A qualitative observation study	MSM	27	Finger prick and oral fluid	Community-based organizations (CBOs) which offer HIV prevention services to MSM.	Finger prick: N = 1; oral fluid: N= 1	*	*	Although we found that user errors were common among MSM administering HIVST, this should not deter or discourage routine implementation and scale-up of HIVST as strategies can be implemented to facilitate the correct use of HIVST.	Background: The World Health Organization recommends HIV self-testing (HIVST) as an additional approach to HIV testing services. We aimed to assess to what extent HIVST was conducted correctly by Chinese men who have sex with men (MSM) and to identify user errors during the HIVST process in order to inform strategies to optimize its use and thus reduce the number of undiagnosed HIV infections. Me…
doi: 10.1080/09540121.2019.1653440	Aline	Artigo original	C. den Daas, M. B. R. Geerken, M. Bal, J. de Wit, R. Spijker, E. L. M.	2020	Netherlands		Evaluate key factors for the well-tested implementation of social networks with HIV self-tests (SNT-HIVST).	Semi-structured interview	MSM	13	Self-testing	Social network	Unreported	Stigma around both HIV, sexual practices and the possibility of being seen at a testing facility	Privacy	In conclusion, HIVST distribution has the potential to reduce health disparities in testing uptake, in particular, if adjusted to MSM-NWs individual preferences and the needs and preferences of the person they are inviting to test.	Improving testing uptake among men who have sex with men with a non-western migration background (MSM-NW) is a public health priority, as people who are unaware of their HIV infection are at higher risk of transmitting HIV and are unable to benefit from HIV treatment. Formative semi-structured interviews with 13 MSM-NW assessed key factors for the successful implementation of social network testi…
URL page: https://www.ncbi.nlm.nih.gov/pmc/articles/PMC6844410/	Aline	Artigo original	Liu F, Qin Y, Meng S, et al.	2019	China	Guangzhou	Use qualitative methods to better understand HIVST among MSM in order to inform public health programmes and research.	Semistructured interviews	MSM	42	Sel-testing	MSM-focused community organisation	N = 4 (9,5%)	*	Convenience and confidentiality	HIVST may expand HIV testing and promote empowerment of MSM. Minimal adverse outcomes were noted, but further implementation research is needed.	Background: HIV self-testing (HIVST) may expand HIV testing, but there have been few pilot programmes among men who have sex with men (MSM). This purpose of this study was to evaluate HIVST implementation among MSM in China using qualitative methods. Methods: We undertook semistructured interviews among MSM and those organising HIVST programmes for MSM. Purposive sampling method was used to ensur…
doi: 10.1177/1557988318779737	Aline	Artigo original	Fauk, N. K., Sukmawati, A. S., Wardojo, S. S. I., Teli, M., Bere, Y. K., & Mwanri, L.	2018	Indonesia	Yogyakarta	Identify factors that influenced the intention of men who have sex with men (MSM) to participate in voluntary counseling and HIV testing (VCT) and in accessing free condoms.	In-depth one-on-one and face-to-face interviews	MSM	24	HIV testing (not specified)	A purposive sampling method	*	Fear of disclosure to other people of results of HIV and other STI testing	*	Interventions targeting large numbers of MSM population and further studies to understand what needs to be done by nongovernmental organizations and governmental institutions to halt the spread of HIV infections among MSM populations and increase their intention to use HIV/AIDS services are also recommended.	This study aimed to identify factors that influenced the intention of men who have sex with men (MSM) to participate in voluntary counseling and HIV testing (VCT) and in accessing free condoms. A qualitative inquiry using one-on-one in-depth interviews was conducted with MSM participants who were recruited using a purposive sampling technique. Data analysis was guided by a framework analysis for …
doi: 10.1136/jech-2011-200475	Aline	Artigo original	Beattie TSH, Bhattacharjee P, Suresh M, et al.	2012	India		Understand the barriers to and identify potential solutions for improving HIV service utilisation.	Focus group	MSM and transgender women	MSM = 56 / transgender = 6	*	Participants were recruited purposively, with the help of the local implementing non-governmental organisations (NGOs	*	Fear of the impact of a positive HIV result; fear of discrimination; discriminatory attitudes of staff working at government healthcare; oncerns around maintaining confidentialit; travel long distances to access services	*	Embedding some HIV care services within existing programmes for vulnerable populations, as well as improving service quality at government facilities, are suggested to help overcome the multiple barriers to service utilisation. Increasing the uptake of HIV testing, treatment and care services is key to improving the quality and longevity of the lives of HIV-infected individuals.	BACKGROUND: Despite high HIV prevalence rates among most-at-risk groups, utilisation of HIV testing, treatment and care services was relatively low in Karnataka prior to 2008. The authors aimed to understand the barriers to and identify potential solutions for improving HIV service utilisation. METHODS: Focus group discussions were carried out among homogeneous groups of female sex workers, men w…
doi: 10.1521/aeap.2018.30.1.47	Aline	Artigo original	Arin E. Freeman et al.	2018	USA	Atlanta and Chicago	Gather preliminary information on each HIV self-test and the DBS collection kit for refining the RCT protocol. Additionally, this formative work would help us better understand MSM’s attitudes toward the use and distribution of HIVST	Focus groups and individual interviews	MSM	46	Self-testing (oral fluid and blood self-test)	Online banner advertisement campaign on Facebook	*	Even though participants identified privacy and confidentiality as benefits of HIVST, they described that some MSM might still be reluctant to use an HIV selftest due to privacy concerns.	Privacy; issues with the perceived accuracy of HIV self-tests.	Our research provides preliminary insight on how MSM perceive HIVST. Due to the convenience, privacy and confidentiality that HIVST affords, it may help remove barriers associated with access to testing and increase frequency of testing for some MSM, including those who have never tested. However, HIVST in the United States has challenges such as limited access due to the current $40 market price…	HIV testing is the gateway into both prevention and treatment services. It is important to understand how men who have sex with men (MSM) perceive HIV self-tests. We conducted focus groups and individual interviews to collect feedback on two HIV self-tests, and on a dried blood spot (DBS) specimen collection kit. Perceptions and attitudes around HIV self-testing (HIVST), and willingness to distri…
doi: 10.1089/apc.2015.0100	Aline	Artigo original	Victoria Frye, Leo Wilton, Sabina Hirshfield, Mary Ann Chiasson, DaShawn Usher, Debbie Lucy, Jermaine McCrossin, Emily Greene, Beryl Koblin	2015	USA	New York	Understand facilitators of and barriers to a range of HIV testing approaches, including self-testing.	Qualitative interview and a brief web-based survey on demographics and sexual behavior	MSM and transgender women	MSM = 28 / transgender = 2	Self-testing	Online and mobile sites that YBMSM and transgender women frequented	*	Cost, feelings of self-efficacy around test operation, anxiety related to purchasing the self-test, general testing anxiety, and being alone or unsupported during or after testing	Convenience, privacy, and control	Alongside developing new approaches to HIV prevention, developing ways to increase HIV self-testing is a public health priority for young, black MSM, and transgender women.	HIV disproportionately affects young black MSM and transgender women in the US. Increasing HIV testing rates among these populations is a critical public health goal. Although HIV self-tests are commercially available, there is a need to better understand access to and uptake of HIV self-testing among this population. Here, we report results of a qualitative study of 30 young black MSM and transg…
doi: https://doi.org/10.1186/s12889-019-8063-8	Aline	Artigo original	Gohil, J., Baja, E.S., Sy, T.R. et al.	2020	Philippines	Manila	Address this knowledge gap, we aimed to explore attitudes and perceptions of HIVST amongst key informants, TGW and MSM.	Semi-structured interviews	MSM and transgender women	MSM high socio-economic = 12 / MSM urban poor areas = 15 / TGW = 15	Self-testing	Gay social media applications Growler, Grindr and Planet Romeo (high socio-economic groups); Advertising by community organisations and peer outreach workers (TGW and MSM from urban poor areas)	*	*	Awareness of HIV status in a confidential, private and convenient manner	HIVST was overwhelmingly regarded as a strategy that has the potential to increase testing uptake among key populations in the Philippines. The urgency of this HIV epidemic calls for a proactive response from stake- holders. Strategic thinking is required to meet the full potential of HIVST. The Philippines requires innovation, vision and leadership within its health system in order to curb the w…	MSM and TGW highlighted that self-testing would be empowering, and allow individuals to take responsibility of their own health. Key informants felt that HIVST could reach new and previous testers. Over half of MSM and TGW participants preferred blood-based to oral fluid HIVST kits as they felt it would be more accurate. All key informants, MSM and TGW felt that a high price would restrict access…
doi: 10.1080/09540121.2011.597711	Aline	Artigo original	Lucy Dowson, Catherine Kober, Nicky Perry, Martin Fisher & Daniel Richardson	2012	United Kingdom		Identify ideas and themes as to why testing was not carried out earlier in men who have sex with men (MSM) who presented with late HIV infection.	Semi-structered interviews	MSM	17	*	Health services	*	Fear of HIV, becomingill and dying from AIDS; stigma of having a positive diagnosis; perceived low risk; a lack of explanation of the importance of testing by the healthcare professional offeringthe test	*	Population-targeted health promotion alongside a more proactive approach by healthcare professionals and making HIV testing more convenient and accessible may result in earlier testing.	Although initiatives are under way in the UK to diagnose HIV infection early, late presentation is still a major issue and often results in serious health complications for the individual and has implications for society, including high costs and increased rates of transmission. Intervention strategies in the UK have aimed at increasing testing opportunities but still a significant proportion of …
doi: https://doi.org/10.1016/j.jana.2017.09.015	Aline	Artigo original	Daniels, J., Marlin, R., Medline, A., Wilson, G., Young, S., Rosengren, L., ... & Klausner, J. D.	2018	USA	Los Angeles	Explore the feasibility of HIV self-testing at home by conducting focus groups with young adult African American MSM who live in Los Angeles County.	Focus group	MSM	21	*	Community center for lesbian, gay, bisexual, and transgender (LGBT)	*	Concern that a family member would find out they were using a self-test kit; Participants stated that current HIV testing practices were not culturally specific and did not consider the intersections of age, race, and language		HIV self-testing kits have the potential to increase the numbers of African American MSM who know their HIV status and subsequently receive treatment and reduce transmission in the community. Home self-testing may be facilitated by community leaders who can educate both the general community and individual MSM families.	Not Found
doi: https://doi.org/10.1186/s12889-017-4653-5	Aline	Artigo original	Boydell, N., Buston, K. & McDaid, L.M.	2017	Scotland		Explore young gay and bisexual men’s understandings of HIV risk in the context of their sexual practice and community norms of safer sex	Semi-structered interviews	Gay and bisexual men	29	*	Flyers, posters and digital advertisements distributed through sexual health organisations and support groups working with gay and bisexual men; professional networks; snowballing; and via social media such as Twitter and Facebook.		Difficulties in accessing sexual health services and social support for testing in the rural area	*	Our findings suggest that interventions which seek to increase rates of HIV testing and testing frequency among young gay and bisexual men should include a specific focus on promoting and supporting positive testing practices within young men's friendship groups and wider gay communities.	BACKGROUND: Increasing overall rates, and frequency, of HIV testing in populations at risk is a key public health objective and a critical dimension of HIV prevention efforts. In the UK, men who have sex with men (MSM) remain one of the communities most at risk of HIV and, within this, young gay men are a key risk group. Understanding HIV testing practices is important in the development of inter…
doi: 10.1080/10538720.2018.1516587	Aline	Artigo original	Rusi Jaspal	2018	United Kingdom	London and the Midlands	MSM’s perceptions of HIV testing in three important contexts, namely genitourinary medicine (GUM) clinics, community settings, and at home using a self-testing kit	Qualitative studies using qualitative thematic/content analysis	MSM	18	Genitourinary medicine (GUM) clinics vs. community settings vs. home using a self-testing kit	Two sexual health charities	*	Social stigma, anxiety, fear of homophobic discrimination	Understanding, acceptance, and validation of their gay identities in testing contexts; tested for HIV in community settings; self-testing at home was perceived to be a “safer,” more confidential means of ascertaining one’s HIV status	HIV self-testing alleviated confidentiality concerns, but interviewees doubted the accuracy of the test results and worried about the lack of social support in the event of a reactive test result. Recommendations are offered for improving the acceptability of HIV testing in these contexts.	Undiagnosed HIV and late HIV diagnosis increase the risk of poor disease prognosis in infected individuals and of onward HIV transmission. It is vital to encourage regular HIV testing among men who have sex with men (MSM), a group disproportionately affected by HIV. A sample of 18 MSM from London and the East Midlands in England were interviewed regarding their perceptions of testing in the follo…
doi: https://doi.org/10.1007/s10461-012-0395-7	Aline	Artigo original	Bilardi, J.E., Walker, S., Read, T. et al.	2013	Australia		Explore MSMs views on the acceptability, potential use, benefits and limitations of rapid self-testing for HIV in Australia.	Semi-structered interviews	MSM	58	Rapid test (OraQuick)	Health services - Melbourne Sexual Health Centre (MSHC) and Victorian AIDS Council (VAC)	*	Low risk perceived; inconvenient and impractical to visit health services for testing during working hours; particularly if they were in a regular relationship; lengthy waiting times and repeat visits for results	Quick, easy to use and convenient, painless, offer privacy and discretion, provide immediacy of results therefore reducing stress and anxiety and eliminating waiting times to see a clinician and return for results, and be less resource intensive thereby reducing demands on health services.	At this time, our data suggest HIV testing would increase with the availability of home based rapid testing which is likely to provide a significant com- munity benefit. Mathematical modelling has shown that using home based rapid testing to screen partners in populations with a higher HIV prevalence is advantageous and can result in lower rates of transmission than inconsistent or no condom use …	Thirty-one gay and bisexual men were interviewed on the acceptability, potential use, benefits and limitations of rapid self-testing for HIV in Australia. The majority of men supported the introduction of rapid self-testing, and would be likely to, or would use the tests for home use. However, most reported they would use them for interim testing and not to replace conventional blood testing at h…
doi: https://doi.org/10.1016/j.jana.2017.05.003 (trata sobre ligação ao cuidado após o teste)	Aline	Artigo original	Hines, D. D., Draucker, C. B., & Habermann, B.	2017	India		Describs the circumstances influencing HIV testing and entry to care by 18 trans women living with HIV in Central Indiana.	A qualitative descriptive approach	Transgender women	18	*	Seven agencies in central Indiana that provided primary medical and supportive services to trans women living with HIV	*	Reluctance to face a diagnosis of HIV, concerns about lack of privacy and confidentiality, and lack of support.	*	Findings indicate that social relationships play a significant role in trans women's care experiences and that stigma, discrimination, and adverse life circumstance are powerful deterrents to care. Practice and policy implications are discussed.	Trans women in the United States are disproportionately affected by HIV infection. To improve HIV services for this population, more information is needed about their experiences in early stages of the HIV Care Continuum. Trans women in states such as Indiana, which has moderate HIV incidence but little public health investment in HIV prevention and treatment, experience special challenges. Our q…
	Aline	Literatura Cinzenta	O.O. Dirisu1 , W. Tun2, A. Sekoni3 S. Adebajo1 1, L. Vu2, E. Shoyemi1	2018	Nigeria	Lagos	Unreported	Focus group discussions (FGD)	MSM	N = 139	Self-testing	Peer educators	*	*	Qualitative results indicated that majority of participants were very satisfied with their use of the test kit because it made HIV testing less cumbersome, demystified the testing process, and improved confidentiality.	Lessons learned from user experiences in this study show that the scale-up of HIVST in Nigeria must include provision of adequate pre-and post- test counselling information as well as the availability of helpline support to improve user experience and linkage to care for those who test positive.	Background: HIV self-testing (HIVST) offers an alternative to facilitybased HIV testing services, particularly for highly stigmatized populations such as men who have sex with men (MSM). HIVST facilitates privacy, confidentiality, and convenience. Lessons learned from user experiences are invaluable in developing programmatic strategies for scaleup of HIVST programs and facilitating linkage to ca…
	Aline	Literatura Cinzenta	M.Q. Paige1, L. Wilton2 , D. Lucy1, G. Ortiz1	2018	U.S.A	New York	Unreported	TRUST tested a behavioral intervention to increase consistent HIV self-testing among Black/AfricanAmerican and Latino MSM and TW aged 18-34.	MSM and transgender women	unreported	Rapid test	Unreported	*	HIV testing is an anxietyproducing experience, with stigma an important driver of testing fear.	*	Teaching friend pairs of MSM and TW of color to HIV self-test may increase consistent HIV testing among this higher risk group. Our experimental arm implementation assessment suggests that the intervention hit many of the theoretical targets and was highly acceptable to participants. Results of the trial will determine if the experimental arm outperformed the control arm on study outcomes.	Background: Increasing consistent HIV testing among high-risk populations such as men who have sex with men (MSM) and transgender women (TW) can lead to earlier treatment and uptake of PEP/PrEP, reducing HIV transmission. HIV self-testing is a relatively novel method that may increase consistent testing by reducing the travel and time burdens, HIV stigma, and/or increasing client control. Descrip…
	Aline	Literatura Cinzenta	T.C. Witzel1, F. Burns2, P. Weatherburn1, A. Rodger2, T. Rhodes2	2016	United Kingdom	London, Manchester and Plymouth	Unreported	Focus group discussions (FGD)	MSM	N = 47	*	Unreported	*	*	Health care staff support	The role of HIV-ST for MSM in the UK will likely be partly limited to testing when MSM do not perceive themselves to be at risk of infection. Instead, self-testing offers reassurance. Whilst not mobilised in response to high risk occurrences in practice, self-testing enables MSM to demonstrate responsible citizenship in keeping with public health and social expectations of ongoing risk monitoring…	Background: Continuous monitoring of health is increasingly an expectation of responsible patient citizenship. This is particularly true for those deemed to be ‘most’ at risk by the epidemiological and public health sciences. HIV testing among MSM in the UK may be understood as an obligation, and a requirement for participation in gay male culture. Methods: Six focus group discussions (FGD) were …
	Aline	Literatura Cinzenta	C. Logie1, N. Jones2, K. Levermore2, N. Brien3, N. Lee-Foon3, S. Tepjan4	2016	Jamaica	Kingston	We explored HIV testing experiences among MSM and transgender youth in Kingston, Jamaica	We implemented a community-based research project in collaboration with HIV and lesbian, gay, bisexual and transgender (LGBT) agencies and community groups in Kingston. We conducted in-depth individual semi-structured interviews	MSM and transgender women	MSM: N = 20 / Transgender women: N = 20	*	Community-based project	*	Participants were fearful that healthcare providers would disclose their HIV test results and discriminate against them. At times healthcare providers openly mocked participants trying to access HIV testing, condoms and lubricant. Many participants hid their sexual orientation and gender identity from healthcare providers due to fears of stigma. Participants expressed fears of testing HIV-positiv…	Facilitators to HIV testing included nonjudgmental healthcare providers and mobile testing sites (e.g. health bus)	Findings suggest the need for policy and practice changes in HIV testing clinics in Jamaica. Restructuring physical clinical spaces and anti-discrimination training for healthcare providers are required. Interventions to challenge HIV-related stigma, homophobia and transphobia in healthcare settings can enhance access to the HIV prevention cascade among MSM and transgender youth in Jamaica.	Background: Stigma and discrimination reduce access to HIV testing. Men who have sex with men (MSM) and transgender women experience pervasive human rights violations in Jamaica. Young MSM in Jamaica have the highest HIV infection rates in the Caribbean. There is little information about HIV among transgender women in Jamaica, who are overrepresented in the Caribbean epidemic. HIV-related stigma …
	Aline	Literatura Cinzenta	C. Rodriguez-Hart1, C. Bradley2, D. German2, I. Orazulike3, B. Kayode4, H. Liu5, T.A. Crowell6,7, S. Baral2, M. Charurat4, R.G. Nowak4	2017	Nigeria	Abuja e Lagos	Explore how stigma and suicidal ideation impact HIV testing among MSM in Nigeria.	Semi-structured interview	MSM	N = 1.480 (100%)	*	Community-based organizations (CBOs)	*	Prior stigma experiences often generated psychological distress and perceptions of feeling unsafe, which could in turn decrease willingness to disclose same-sex practices or receive health services and counseling appropriate to MSM, including the avoidance of HIV testing	*	Addressing unmet mental health needs among Nigerian MSM has the potential to mitigate stigma’s negative interaction with suicidal ideation and to improve feelings of safety in health settings. Such an approach may increase HIV testing and enhance existing stigma reduction approaches at MSM-friendly venues.	Background: Uptake of HIV testing is consistently low across studies of Nigerian men who have sex with men (MSM). Sexual stigma may explain low levels of HIV testing but the mechanisms by which this occurs remain poorly understood. The aim of this study was to explore how stigma and suicidal ideation impact HIV testing among MSM in Nigeria. Methods: This study leveraged baseline data from 1,480 M…
10.5539 / gjhs.v8n7p9	Michel	Artigo original	Jennifer R Pharr	2015	USA	Las vegas	Despite the low rate of HIV testing among young people and the increase in newly HIV diagnosed young MSM, not much is known about barriers to HIV testing among adolescent MSM in the United States. In this study, we utilized Bandura’s Social Cognitive Theory (SCT) to identify barriers or facilitators to HIV testing that reside within the individual-knowledge, self-efficacy, goals and outcome expec…	We conducted a qualitative focus group discussion to identify barriers and facilitators to HIV testing among eleven young MSM in March, 2015.	TW and MSM	Gay 8 (72,7%), Bissexual 1 (0,1%), Travesti 2 (18,2%)	Self-testing and rapid test	Participants were recruited by staff at the Lesbian, Gay, Bisexual, Transgender and Queer (LGBTQ) Center (The Center) in Las Vegas, NV.	Unreported	Lack of awareness or knowledge about HIV testing, fear of results, fear of rejection and fear of disclosure, access problems, stigma, and hostile testing environments for young people	Fear of having HIV may result in regular testing, Ability to call for information and get testing sites, Ads in local gay publication listing testing sites and cost of testing, Mobile testing, Availability of rapid HIV testing	HIV testing is a critical step for HIV prevention and treatment. The high rates of HIV infection and low rates of HIV testing among young people, particularly MSM and transgender youth, is concerning. Interventions to increase HIV testing among this group should include HIV testing sites that are convenient, accessible and young person/gay friendly in addition to an education component which addr…	Clark County, Nevada had a 52% increase in newly diagnosed HIV infections in young people age 13-24 with 83% of the new diagnoses in this age group being men who have sex with men (MSM). HIV testing and counseling is critical for HIV prevention, care and treatment, yet young people are the least likely to seek HIV testing. The purpose of this study was to identify barriers and facilitators to HIV…
10.1371 / journal.pone.0192936	Michel	Artigo original	Victoria Frye	2018	USA	Nova York	Available methods and their characteristics and participants’ past and future testing needs. The findings presented here result from a formative research phase ofa larger study designed to inform the development ofa communication technology-based intervention to increase consistent HIV testing among this age group.	We conducted 30 qualitative, semi-structured, in-depth interviews with young, Black, gay, bisexual or MSM and transgender women in the New York City metropolitan area to identify preferences for specific HIV tests and aspects of HIV testing options. Participants were primarily recruited from online and mobile sites, followed by community-based, face-to-face recruitment strategies to specifically …	MSM and TW	MSM 378 (95,4%) e TW 18 (4,5%)	Self-testing, rapid test, DBS	Internet	Unreported	Misinformation about testing sites, fear of a reactive result, stigma, and worries about reliability and privacy.	Knowledge of HIV status,	These findings suggest that increasing awareness of and access to newer HIV testing options (e.g., free or reduced price on home or self-tests or CHTC available at all testing venues) is critical if these new options are to facilitate increased levels of consistent testing among young, Black MSM and transgender women. Addressing perceptions of test accuracy and supporting front line staff in crea…	Promoting consistent HIV testing is critical among young, Black Men Who Have Sex With Men (MSM) and transgender women who are overrepresented among new HIV cases in the United States. New HIV test options are available, including mobile unit testing, one-minute testing, at home or self-testing and couples HIV testing and counseling (CHTC). In the context of these newer options, the objective of t…
10.1186/s12889-018-6046-9	Michel	Artigo original	Yue Zhao	2018	China	Hefei	This paper aimed to explore the opinions of MSM in China about the feasibility and potential concerns of using WeChat to support HIVST and reduce risk for HIV infection	Interviews were conducted in a private room in a community-based HIV prevention and testing organization that serves MSM in Hefei. Before the interview started, the staff told the participants the aim and meaning of study. All participants provided informed consent and agreed to be digitally recorded. Trained research assistants then conducted a semi-structured interview, during which they asked …	MSM	36 (100%)	Self-testing	Messaging and Internet Network Applications	Unreported	Não relatado	Unreported	The current study builds on emerging evidence about the utility of WeChat and other mHealth interventions for promoting HIVST with MSM. In order to maximize the uptake, response, and effectiveness of app-delivered programs such as this, it is necessary to engage the viewpoints of end-users such as MSM to understand their preferences, needs, and concerns, and to use findings in generating subseque…	HIV self-testing (HIVST) has demonstrated potential to expand HIV testing among key populations, including men who have sex with men (MSM) in China who have low testing rates. However, due to the autonomous nature of self-testing, people who undergo HIVST may lack access to relevant information and counseling support typically provided by in-person HIV testing counselors. WeChat, a popular smartp…
10.2196 / mhealth.6491	Michel	Original paper	Tyler Wray	2017	USA	Não relatado	The aim of our study was to use qualitative research methods with high-risk MSM to inform development of a “smart” HBST kit. The kit utilizes existing Internet-of-Things (IoT) technologies to monitor HBST use in real-time and enable delivery of timely, active follow-up counseling and referrals over the phone.	In phase 1, individual interviews (n=10) explored how participants might use HBST and their views and preferences for conducting counseling and referral after HBST. Based on these perspectives, we developed a smartphone app (iOS, Android) that uses data from light sensors on Bluetooth low energy (BLE) beacons to monitor when HBST kits are opened, facilitating timely follow-up phone contact with u…	MSM	20 (100%)	Self-testing	Sites e aplicativos usados por MSM	Unreported	Low risk perception	Unreported	Using BLE beacons and a smartphone app to enable follow-up counseling and referral over the phone after HBST use is feasible and acceptable to high-risk MSM. Future research is needed to compare the effects of follow-up counseling on rates of repeat testing and receipt of referral services (eg, testing for sexually transmitted infections and initiation of preexposure prophylaxis) and to explore t…	Background: Men who have sex with men (MSM) are the group at highest risk for contracting human immunodeficiency virus (HIV) in the United States, but many do not test as frequently as recommended. Home-based self-testing (HBST) for HIV holds promise for promoting regular testing among these individuals, but currently available HBSTs have limited follow-up options, providing only a 1-800 number t…
10.1080 / 17441692.2015.1057757	Michel	Artigo original	Michael R Woodford	2015	India	Chennai	In collaboration with local community-based organisations (CBOs) and non-governmental organisations (NGOs), based on Lewin’s force field analysis and recent empirical evidence, we identify barriers and facilitators at the social-structural (e.g. laws), organisational (e.g. testing procedures), interpersonal (e.g. peer support), and individual (e.g. HIV transmission knowledge) levels for voluntary…	We conducted 12 focus groups (n = 84) and 12 key informant interviews to explore these topics among men who have sex with men, transgender women, cisgender female sex workers, and injecting drug users in the city of Chennai.	MSM, TW, Mulheres trabalhadoras do sexo, usuarios de drogas injetavéis	MSM 26 (aprox 40%) TW 21 (25%)	Rapid Test	capture of individuals who have accessed voluntary testing and financial incentive	Unreported	Unreported	Unreported	In this study among four key populations in India, we identified inter-related barriers at social-structural, health-care system, interpersonal, and individual levels, with HIVrelated stigma, marginalised-group stigma, and concomitant fears ofadverse consequences being central. We also identified facilitators ofHIV testing uptake, including outreach services provided by CBOs/NGOs, knowing others …	HIV-related stigma and stigma related to marginalised community membership(s) were overarching barriers across all four populations. Participants highlighted how people living with HIV andAIDS in India are marginalised and oppressed, including among the key populations and their families, and often do not have access to needed treatment services or are afraid to seek out services because of threa…
10.1371 / journal.pone.0162713	Michel	Artigo original	T. Charles Witzel	2016	United Kingdom	Londres, Plymouth e Manchester	This study aims to understand values and preferences for HIVST interventions targeting MSM in the UK. We explore the acceptability of HIVST among MSM in the context of known barriers and facilitators to testing for HIV and assess preferences for, and the concerns about, HIVST.	Six focus group discussions (FGD) were conducted with 47 MSM in London, Manchester and Plymouth. HIVST as a concept was discussed and participants were asked to construct their ideal HIVST intervention. OraQuickTM and BioSureTM kits were then demonstrated and participants commented on procedure, design and instructions. FGDs were recorded and transcribed verbatim, then analysed thematically.	MSM	47 (100%)	Self test	Social networking based on gay location and community organizations	Unreported	Potential for error in the application and interpretation of the test, anxiety and inexperience, fear of a positive result	Privacy and confidentiality of the test, speed of the result, opportunity to test when you have time	HIVST was thought likely to provide opportunity and increasemotivation for more frequent testing among MSM given its convenience, confidentiality and accessibility. Given the low level ofwillingness to pay, this is particularly true should HIVST be widely available at no cost. This is encouraging for policymakers and health practitioners who aspire to lessen the interval between tests for all MSM…	Introduction: Innovative strategies, such as HIV self-testing (HIVST), could increase HIV testing rates and diagnosis. Evidence to inform the design of an HIVST intervention in the UK is scarce with very little European data on this topic. This study aims to understand values and preferences for HIVST interventions targeting MSM in the UK. We explore the acceptability of HIVST among MSM in the co…
10.7448 / IAS.20.01.21796	Michel	Artigo original	Andrea L Wirtz	2017	Mianmar	Yangon	Domestic reprioritization of HIV programmes and opening of the country to international engagement has substantially increased the availability of HIV treatment and provided new opportunities to address the epidemic among MSM and TW. In this context, little is known about the effectiveness of innovative methods to confidentially engage these populations in HIV testing, care, and treatment. As par…	Formative, qualitative research including in-depth interviews with adult MSM (N = 12) and TW (N = 13) and focus group discussions with MSM, TW, and community key informants (N = 35) were conducted in June-September 2015 in Yangon, Myanmar. To inform a subsequent HIV care continuum intervention, including HIVST, participants' opinions and perceptions about HIVST were elicited.	MSM e TW	MSM 12 (20%) TW 13 (21,6%)	Self test	Word-of-mouth fundraising in NGOs	Unreported	technical difficulties in using the test	Confidentiality and privacy, Painless testing method, Individual control over time, location and presence of others during testing, Individual control over disclosure of sexual identity and/or HIV status	Perceptions about HIVST among MSM, TW, and key informants in Yangon Region, Myanmar highlight considerations related to benefits, drawbacks, and potential implications that must be addressed in future implementation. HIVST provides the confidentiality and privacy that has long been desired for HIV counselling and testing, particularly public facilities; however, HIV counselling and linkage to app…	Introduction: Global effort to increase early diagnosis and engagement in HIV care emphasize the importance of developing novel approaches to reaching those missed by traditional methods. Such needs are particularly great for men who have sex with men (MSM), transgender women (TW), and other populations who face stigma. Myanmar’s HIV epidemic is concentrated among key populations and the revised …
10.1080 / 13691058.2010.535018	Michel	Artigo original	Sonali Wayal	2011	United Kingdom	Brighton	This study formed part of a larger study to evaluate the feasibility and acceptability of home sampling kits for STI/HIV and to evaluate the sensitivity and specificity of self-collected rectal and oropharyngeal specimens to detect Chlamydia trachomatis and Neisseria gonorrhoea among men who have sex with men. In this paper we explored participants’ views to inform the development of services off…	Semi-structured interviews were conducted by CL between February and October 2006 in a quiet room in the clinic’s research office or at the interviewee’s residence. To ensure safety of the interviewer during home visits, we subscribed to the CRISYS safety monitoring system, which checks on the safety status of lone workers and, in the event of a problem occurring, has systems in place to ensure a…	MSM	24 (100%)	Self test	Capture in a genitourinary medical clinic	Unreported	Unreported	Unreported	Participants preferred to access home sampling kits from medical venues rather than gay social venues due to privacy concerns and fear of being ridiculed by peers. Perceived societal homophobia led to skepticism towards accessing home sampling kits in commercial venues. Assurance about specimen delivery and receiving test results from clinics was important. Views about using home sampling kits fo…	The increasing prevalence of sexually transmitted infection (STI) and delays in access to sexual health care among men who have sex with men are a major public health concern in the UK. This qualitative study, involving semi-structured interviews with 24 men recruited from a genitourinary medicine clinic in Brighton, UK, explored their views towards the introduction of home sampling kits for STI …
10.1080 / 09540121.2018.1442553	Michel	Artigo original	Karin Tobin	2018	USA	Baltimore	The purpose of this study was to assess acceptability and feasibility of a program to train YBMSM as Peer Mentors to use and promote HIV and STI home testing to their social network members.	In-depth interviews were conducted in a private office at a community-based research clinic. Each participant agreed to complete two structured interviews which were scheduled a week apart with the same interviewer. Interviewers included four research assistants and the study’s lead author. During the first interview, the Peer Mentor training was described as following: “You would learn communica…	YMSM	15 (100%)	Self test	Study participants were recruited by a trained research assistant through site-based outreach (bars and clubs, community organizations, health clinics) and word-of-mouth referrals	Unreported	Fear of test results, concerns about disclosure about personal or other people's sexual behavior.	Accuracy of testing, access to resource to link to care, novelty of testing	Amenable services to encourage testing and periodic re-testing. Given the growing demands on sexual health services, home sampling kit provides a viable alternative to improve access and uptake of STI/HIV testing. However, in order to ensure high uptake and public health benefit of home sampling kit, such services should be tailored in a culturally sensitive manner to enhance convenience and redu…	Young Black men who have sex with men (YBMSM) experience persistently high rates of undiagnosed HIV and other sexually transmitted infections (STIs) and testing rates remain sub-optimal. Home-based testing (HBT) has been found to be acceptable among MSM and while awareness about HBT is relatively high, uptake has been low. Peer-based approaches have been shown to be effective in reducing HIV risk…
10.1007 / s10461-011-9893-2	Michel	Original paper	Rob Stephenson	2012	USA	Atlanta, Chicado e Seatle	This paper examines attitudes towards potential CVCT services among MSM in three US cities: Atlanta, Chicago and Seattle.	The question guide for focus group discussions included the following themes: attitudes towards HIV testing, motivation for HIV testing, attitudes towards CVCT, willingness to participate in CVCT, barriers and facilitators to CVCT use, and the impact of CVCT on relationship quality and behavioral change. Focus group participants were told that a ‘couple’ or a ‘relationship’ should be selfdefined;…	MSM	39 (100%)	Counseling and Testing	Participants were recruited through community organizations that had strong connections to MSM populations in each of the cities.	Unreported	Obligation of couples to report their recent sexual behavior	Informing your partner about your HIV status,	Despite years of interventions, HIV prevalence remains high among MSM in the US, and there are significant numbers of MSM who are not integrating routine HIV testing into their lives. While research efforts are shifting towards a focus on the MSM dyad, services remain individually focused. CVCT provides an opportunity for MSM to talk about sex, and to make plans for safer sexual behavior as a cou…	Couples-based voluntary HIV counseling and testing (CVCT)—in which couples receive counseling and their HIV test results together—has been shown to be an effective strategy among heterosexual sero-discordant couples in Africa for reducing HIV transmission by initiating behavioral change. This study examined attitudes towards CVCT among men who have sex with men (MSM) in three US cities. Four focu…
10.1136 / sti.2006.023341	Michel	Artigo original	Audrey Prost	2007	United Kingdom	Não relatado	To explore the feasibility and acceptability of offering rapid HIV testing to men who have sex with men in gay social venues	Qualitative study with in‐depth interviews and focus group discussions. Interview transcripts were analysed for recurrent themes. 24 respondents participated in the study. Six gay venue owners, four gay service users and one service provider took part in in‐depth interviews. Focus groups were conducted with eight members of a rapid HIV testing clinic staff and five positive gay men.	MSM	11 (100%)	rapid test	Attracting owners who provide entertainment for MSM, gay service users, and service providers	Unreported	Lack of confidentiality upon receiving a positive diagnosis, too serious a test for bars and clubs,	Unreported	There are currently substantial barriers to offering rapid HIV tests to men who have sex with men in social venues. Further work to enhance acceptability must consider ways of increasing the confidentiality and professionalism of testing services, designing appropriate pre-discussion and post-discussion protocols, evaluating different models of service delivery, and considering their cost-effecti…	Objectives: To explore the feasibility and acceptability of offering rapid HIV testing to men who have sex with men in gay social venues. Methods: Qualitative study with in‐depth interviews and focus group discussions. Interview transcripts were analysed for recurrent themes. 24 respondents participated in the study. Six gay venue owners, four gay service users and one service provider took part …
10.1371 / journal.pone.0166129	Michel	Artigo original	Khuondyla Pal	2016	Cambodia	Phnom Penh, Kampong Cham, Battambang e província de Siem Reap	The purpose ofthis study was to assess the awareness, acceptability, and perceptions of HIVST among TG women, MSM, and FEW in Cambodia. The objectives ofthis study were: ▪ To assess the awareness ofHIVST among TG women, MSM, and FEW. ▪ To understand the acceptability and perceptions ofHIVST among TG women, MSM, and FEW. ▪ To identify the need ofcounseling and the counseling processes which can li…	This study was conducted through focus group discussions (FGDs) with TG women, MSM, and FEW in Phnom Penh city, Kampong Cham, Battambang, and Siem Reap provinces of Cambodia. Convenience sampling was used to recruit the participants. Two FGDs (six participants in each FGD) were conducted in each target group in each study site, totaling 24 FGDs (144 participants). Thematic analysis was performed …	MSM, TW e trabalhadoras de entrenimento	MSM 48 (33,3%) TW 48 (33,3%)	Self test	Participants associated with NGOs were recruited by the data collection team, with assistance from educators or field teams from partner NGOs and interviewee networks.	Unreported	Cost, access, administration technique, as well as shyness, fear, pain, and embarrassment	Confidential, easy, fast, self-managed, time-saving, requiring fewer people, reliable and convenient	In the Cambodian setting, HIVST could be an innovative mode to increase testing given the limited acceptance oftesting among key populations. This study shows that the target groups (TG women, MSM, and FEW) expressed high willingness to use and acceptability ofHIVST due to its confidentiality/privacy and convenience even if it is not linked to a confirmatory test or care and treatment. To increas…	Background: In Cambodia, HIV prevalence is high while HIV testing rates remain low among transgender women (TG women), men who have sex with men (MSM), and female entertainment workers (FEW). Introducing self-testing for HIV to these key populations (KPs) could potentially overcome the under-diagnosis of HIV and significantly increase testing rates and receipt of the results, and thus could decre…
10.1002 / jia2.25269	Michel	Artigo original	Stephen Okoboi	2019	Uganda	Masaka e Entebbe	We conducted a qualitative formative study to assess the acceptability of HIVST kit distribution, perceived reliability and challenges associated with using MSM peers to distribute HIVST kits to their sexual networks in order to scale-up HIV testing to MSM in a semi urban Ugandan setting and to identify optimal distribution channels for future HIVST scale-up [12,13,22-30]. This approach is embedd…	This was a cross‐sectional study that employed qualitative data collection methods among MSM and health workers from March to May, 2018 at The AIDS Support Organisation (TASO) in Masaka and Entebbe, Uganda. We enrolled MSM aged ≥18 years in the community who were invited by MSM peers linked to care and healthcare workers experienced in working with MSM. Participants verbally consented to particip…	MSM	74 (100%)	Self test	RDS	Unreported	long waiting times at facilities, lack of MSM-friendly testing services, stigma and discrimination	HIVST acceptable by MSM, HIVST distribution can be integrated with condom and lubricant distribution, Will increase the number of MSM tested for HIV, therefore identification of MSM who are HIV positive	Distribution of HIVST kits by MSM peers is an acceptable strategy that can promote access to HIV testing. HIVST was perceived by MSM and health workers as beneficial because it would address many barriers that affect their acceptance of testing. However, a combined approach that includes followup, linkage to care and prevention services is needed for effective results.	Introduction: HIV self-testing is a flexible, accessible and acceptable emerging technology with a particular potential to identify people living with HIV who are reluctant to interact with conventional HIV testing approaches. We assessed the acceptability, perceived reliability and challenges associated with distributing HIV self-test (HIVST) to young men who have sex with men (MSM) in Uganda. M…
10.1016 / s0027-9684 (15) 30125-5	Michel	Original communication	Amy Nunn	2014	USA	Filadélfia	To better understand patient motivations for testing, patient experiences with rapid testing, and opportunities for improving HIV testing and prevention programs, we conducted 60 qualitative interviews among African Americans who underwent rapid testing for HIV in a public urban health center in a highincidence zone of north Philadelphia	We conducted a prospective qualitative study among 60 African Americans undergoing rapid HIV testing in one of Philadelphia’s public clinics located in a zipcode with high HIV incidence. Employing grounded theory, we used semi-structured interviews to assess patients’ motivations, perceptions and clinical experiences with rapid HIV testing. Interviews were transcribed and coded; 20% were double c…	MSM e heterossexuais	MSM 7 (12%)	Rapid test	Unreported	Unreported	Low risk perception, fear and stigma	Unreported	This rapid testing program was acceptable, convenient, and preferred over conventional HIV testing. Providing educational information about rapid and confirmatory HIV testing may further enhance acceptability of rapid HIV testing in this population. Nationwide expansion of rapid HIV testing in public health centers is an important and acceptable means of achieving President Obama's National AIDS …	Of 1,174 new HIV cases diagnosed in Philadelphia in 2008, 771 (66%) were among African Americans. In 2007, Philadelphia introduced a citywide rapid HIV testing program in public clinics. We conducted a prospective qualitative study among 60 African Americans undergoing rapid HIV testing in one of Philadelphia’s public clinics located in a zipcode with high HIV incidence. Employing grounded theory…
10.1371 / journal.pone.0150223	Michel	Artigo original	Barbara Navaza	2016	Spain	Barcelona e Madri	This qualitative study examines HIV testing experiences and perceptions about PITC amongst MSM and transgender females of LA origin as well as HPs’ current practice offering HIV tests to migrants in Spain.	We conducted 32 in-depth interviews and 8 discussion groups with 38 Latin-American migrants and 21 health professionals. We imported verbatim transcripts and detailed field work notes into the qualitative software package Nvivo-10 and applied to all data a coding framework to examine systematically different HIV testing dimensions and modalities. The dimensions analysed were based on the World He…	MSM e TW	MSM 25 (65,7%)TW 13 (34,2%)	Conventional test	Unreported	Unreported	Stigma	Unreported	PITC offers a good opportunity to reach sexual minority migrants holding high levels of internalised stigma during routine medical consultations but extra efforts are needed to safeguard the rights ofthe most vulnerable in contexts where overlapping stigmas coexist with limited endorsement ofright-based principles. PITC policies should be coupled with adequate funding and robust process evaluatio…	Introduction:Provider-initiated HIV testing (PITC) is increasingly adopted in Europe. The success of the approach at identifying new HIV cases relies on its effectiveness at testing individuals most at risk. However, its suitability to reach populations facing overlapping vulnerabilities is under researched. This qualitative study examined HIV testing experiences and perceptions amongst Latin-Ame…
10.1016 / j.jana.2017.01.001	Michel	Feature	Alexandra Medline	2017	USA	Los Angeles	Our qualitative study examined preferences for accessibility, confidentiality, and support for HIV self-testing in MSM of color who frequently visited a lesbian, gay, bisexual, transgender, and queer (LGBTQ) center in Los Angeles. Our research questions included: (a) What is the awareness and current use of HIV self-test kits? and (b) What are the perceived benefits and challenges associated with…	The purpose of our study was to analyze HIV self-testing preferences for MSM of color in Los Angeles. The research design used was qualitative phenomenology (Jadwin-Cakmak, Pingel, Harper, & Bauermeister, 2015). This approach allowed us to outline experiences and perspectives of current HIV test modalities and emerging self-testing options to understand HIV self-testing preferences for MSM of col…	MSM and TW	MSM 19 (95%) and TW 2 (5%)	Self test	Unreported	Unreported	Difficulty in interpreting instructions	Privacy, convenience,	Effective self-testing programs need to consider accessibility, confidentiality, and support to increase routine testing. Community-based organizations have an opportunity to increase HIV testing for MSM of color.	Lack of regular HIV testing puts African American, Asian, and Latino men who have sex with men (MSM) at high risk for HIV infection. Rapid self-testing may be an effective option for these men. We explored acceptability, preferences, and usability of HIV self-test kits with MSM of color using semi-structured focus groups to discuss HIV testing history, reasons for testing, and self-testing prefer…
	Michel	Literatura Cinzenta	S. Rawat et al.	2020	India	Mumbai	This qualitative study thus explored motivators and barriers of HIVST among MSM in two cities (Mumbai and Vijaywada) in India.	cross-sectional study	MSM	54 (100%)	Self test	*	Unreported	Concerns about HIVST accuracy; lack of pre-/post-test counseling (expressed strongly by Vijaywada participants); and possible outing to family (kit disposal-related concerns).	Following motivators were reported: confidentiality; saving time; and convenience. Willingness for HIVST was influenced by several disadvantages of facility-based testing centers: travel costs, longer waiting time, inconvenient operating hours, fear of confidentiality breaches, and hesitation to provide address proof.	Overall, MSM reported HIVST as highly acceptable as participants perceived HIVST to offer greater convenience and confidentiality. HIVST can be recommended for Indian MSM with a focus on hard-to-reach MSM such as those on online spaces. Further research is recommended to examine service-delivery models for understanding HIVST uptake among these MSM
doi: 10.1111/hiv.12420	Aline	Artigo original	Flowers, P. et al.	2017	USA	Não relatado	Explore preparedness for the HIV self‐test among men who have sex with men (MSM ) and those involved in HIV prevention and care.	Exploratory cross‐sectional designn (questionnaire, oral fluid specimen collection and focal groups)	MSM	1340 (99 elegíveis para análise)	HIVST (oral fluid)	HS offices, voluntary organizations and university settings	N = 61 (%?)	Provider perceptions of the lost opportunities for engagement with range of services and staff; Consensus regarding concerns relating to deracinating HIV from wider and holistic health; Consensus regarding perceived negative consequences of receiving reactive test results (suicide, distress, isolation); MSM perceptions of poor trust and low perceived accuracy of the kit; Consensus regarding high …	Unreported	Only 15.4% had never had an HIV test, while 39.8% had tested in the previous 6 months. Men were also asked about the likelihood of using self‐testing kits in various settings. Of those who were willing to self‐test in least once circumstance (n = 887), 79.9% (n = 709) reported that they were very likely/likely to use self‐testing kits if they were freely available on the NHS, 68.0% (n = 603) were…	Self‐testing represents an opportunity to reduce barriers to HIV testing and enhance prevention and access to care. Levels of awareness are moderate but willingness to use is high. Self‐testing may amplify health inequalities.
doi: 10.1080/19317611.2019.1645075	Aline	Artigo original	Steven A. John, Javier López-Rios, Tyrel J. Starks, H. Jonathon Rendina, Christian Grov	2019	USA	New York	Investigate the experiences of gay, bisexual, and other men who have sex with men (GBM) conducting HIV and sexually transmitted infection (STI) self-testing procedures.	Mixed-methods (online survey)	Gay, bisexual and other men who have sex with men	1268 (1.070 elegíveis para análise)	Self-testing (Ora Quick)	Community Marketing	N = 11 (%?)	Unreported	Unreported	Eleven participants had reactive HIV test results and were referred to confirmatory testing and counseling via our telephone response protocol. Most (94.2%) had been tested for HIV at least once before in their lifetime. In bivariate analyses, geographic location was significantly associated with ease in HIV/STI selftesting.	Recommendations for future self-testing procedures are provided based on findings from free-response data.
doi: 10.1007/s10461-019-02718-y	Aline	Original paper	Balán, I.C., Lopez-Rios, J., Nayak, S. et al.	2019	USA	New York	Describes the development process and resulting SMARTtest app to facilitate HIV and syphilis self- and partner-testing	Mixed-methods (qualitative interviews, focus groups, demographic characteristics)	MSM and transgender women	Man 56 (95%) / Woman 1 (2%) / Transgender 2 (3%)	Self-test and partner-test	Via geospatial sexual networking applications, online (Craigslist, etc.), and in-person (LGBT Center, etc.)	Unreported	Privacy concerns, uncomfortable with the idea of saving a partner’s test result on their phone	Unreported	The majority of participants wanted to save test results within the app or phone, primarily to show partners or track their own testing histories. A majority of participants indicated they would send their own results directly to sexual partners, while a minority reported interest in posting their results to sexual networking sites and apps. A majority of participants intended to share results wi…	These features were integrated into the SMARTtest app to facilitate HIV/syphilis self- and partner-testing, HIV/syphilis status awareness and disclosure, and linkage to care.
doi: 10.1007/s10461-015-1236-2	Aline	Artigo original	Lippman SA, Moran L, Sevelius J, et al.	2016	USA	San Francisco	Understand the potential of self-conducted HIV tests for trans women and strategies to ensure successful use and appropriate follow-up	Mixed-methods (qualitative interviews and demographic characteristics)	Transgender women	91 (50 estavam elegíveis para análise)	Self-testing	Database at the Center of Excellence for Transgender Health (CoE) at the University of California San Francisco (UCSF), as well as recruitment flyers, Facebook postings at partnering agencies, and peer referral from participants.	Unreported	The greatest barrier participants identified to future test use was cost; reluctance to go to a clinic due to fear of mistreatment by health professionals	Unreported	Ninety-six percent of participants had been tested for HIV prior to participating in this study; 88 % had tested within the past year. 95 % of participants reported that it was easy to use HIVST. 68 % stated they would prefer HIV self-tests vs clinic-based HIV tests in the future. Results from IDIs demonstrated that self-tests were generally acceptable to our participants; the tests were easy to …	IDIs revealed a tension between desires for privacy versus support found at testing sites. HIVST for trans women was acceptable and feasible and requires careful consideration of linkage to support services.
doi: https://doi.org/10.1007/s10461-020-02885-3	Aline	Artigo original	Iribarren, S., Lentz, C., Sheinfil, A.Z. et al.	2020	USA	New York City (NYC) and San Juan	Examine how participants (1) answered survey questions at the start of the study, (2) reported experiences during the study, and (3) indicated future plans for using HIVST after the study was completed.	As part of a multi-site, randomized, controlled trial	MSM and transgender women	MSM = 245 (90%) / TW = 27 (10%)	Self-testing (OraQuick)	Venue-, online-, and referral-based recruitment	Unreported	Unreported	Issues of access; cost; preferred free testing at a clinic; feared receiving positive results	Number of times used OraQuick In-Home HIV Test to test self: 3 used 5 times or less, 13 used > 5 times. Number of times used OraQuick In-Home HIV Test to test partner: 10 used 1 time, 3 used > 1 time. If two rapid HIVSTs were available over-the-counter and the costs were about the same, the likelihood (likely and extremely likely) to test self using the gum swab was reported as higher than the li…	Efforts to improve HIVST uptake should focus on incorporating testing for other STIs, reducing test kit size, and reducing cost.
doi: https://doi.org/10.1258/ijsa.2010.009552	Aline	Original paper	Chen, M. Y., Bilardi, J. E., Lee, D., Cummings, R., Bush, M., & Fairley, C. K.	2010	Australia	Não relatado	Examine the views of 172 community-based Australian men who have sex with men (MSM) on the acceptability and potential uptake of rapid oral testing for HIV in clinic and home-based settings.	Mixed-methods (anonymous questionnaire)	MSM	172	Rapid oral or blood testing	Gay community events	Unreported	Unreported	Unreported	Fifteen per cent of men (n ¼ 26) reported never being tested for HIV previously. Of the 126 who provided the time since they were last tested for HIV, the median time since their last HIV test was 12 months (range 1 –228 months). . Of the 25 men who had never been tested for HIV and who reported a preference, 23 (92%) indicated they would prefer rapid oral HIV testing over conventional testing. O…	Overall, MSM expressed a preference for rapid oral HIV testing and would test more frequently if testing was available for clinic or home use in Australia.
10.1186 / 2193-1801-3-249	Michel	Estudo de caso	Patrick S Sullivan	2014	USA	Atlanta, Seatle e Chicago	develop a new service for joint HIV testing of male couples.	We applied the ADAPT-ITT framework using a mixed-methods approach: qualitative methods, quantitative surveys, key informant interviews, theater testing, a randomized prevention study, and an expanded program evaluation. Throughout the process, multiple funders, including government and private sector foundation funders, played key roles in supporting the adaptation.	MSM	39 (100%)	Self-testing	Internet	Unreported	Unreported	Unreported	Major findings that influenced the assessment phase were an overall enthusiasm for using CHTC, and some important misconceptions about couples testing. The common misconceptions were that couples testing violated privacy laws, and that a counselor would elicit individual sexual histories from both partners in the joint CHTC session. HIV-positive men also reported using individual HIV testing as a…	The story of the development and scale-up of the adapted service illustrates how multiple public and foundation funding sources can collaborate to bring a prevention adaptation from concept to public health application, touching on research, program evaluation, implementation science, and public health program delivery. The result of this process is an adapted couples HIV testing approach, with t…
10.1186 / s12879-019-4247-1	Michel	Artigo original	T. Charles Witzel	2019	England and Wales	Não relatado	The aim of this study was to assess the feasibility of recruiting UK men who have sex with men (cis and trans) and trans women who have sex with men to the SELPHI pilot, and the acceptability of the HIVST intervention used among those randomised to receive a kit.	The pilot was designed to test the RCT recruitment strategy and the procedures in place for the full online trial. The pilot also tested the likely acceptability of the intervention, especially the usability of the chosen HIVST kit, its delivery mechanisms and the support offered for its use. Full details of the RCT methods can be found in the published protocol	Homens cis e trans e Mulheres trans	MSM 757 (89%)	Self-testing	Social network, social networking, and geo-location advertising	141 (14%)	Unreported	Unreported	Sixty-six percent of participants completed the two-week follow-up, and 64% the three-month survey. Overall 78% of participants randomised to receive HIVST completed at least one of the two. Kit use was high, increasing from 86% at two-weeks to 96% at three months. The lowest possible estimate of kit use was 71%, assuming that all those not completing the follow-up surveys did not use their kits,…	Recruiting to a modest sized HIVST pilot RCT is feasible, and the recruitment, intervention and HIVST kit were acceptable. Research on support needs of individuals with reactive results is warranted.
10.1080 / 09540121.2014.947914	Michel	Artigo original	Aaron J. Siegler	2016	South Africa	Cidade do cabo e Porth Elizabeth	This study explores reported histories of HIV testing, and the rationales for test seeking, among a purposive sample of 34 MSM in two urban areas of South Africa.	For this analysis, we expected that data saturation would occur prior to analyzing all 79 interviews. Based on a typical case purposive sampling strategy (Patton, 2002) that also targeted the richest and most complex interviews, we therefore sub-sampled 34 interviews to obtain variation in major groups in the MSM population. We sampled across HIV status (self-reported uninfected, infected), age (…	MSM	34 (100%)	Unreported	Participants were recruited based on previously-developed lists of local MSM gathered by collaborating community-based organizations (CBO), and on snowball sampling	Unreported	Unreported	Unreported	By design, the sample was evenly distributed between men aged over and under 25; approximately one-quarter (8/34) were HIV infected; and blacks, whites and coloreds comprised 21/34 (62%), 6/34 (18%) and 7/34 (21%) of the sample, respectively. The highest level of education attained for 10/34 (29%) of participants was primary, for 18/34 (53%) secondary and for 6/34 (18%) tertiary. A common (6/34) …	The reasons for a first HIV test were frequently one-time occurrences, such as a requirement prior to circumcision, or motivations likely satisfied by a single HIV test. For MSM who reported repeat testing at more timely intervals, the most common rationale was seeking test results with a sex partner. Results indicate a need to shift HIV test promotion messaging and programming for MSM in South A…
10.1007 / s10461-018-2198-y	Michel	Original paper	Sari L Reisner	2019	USA	Boston	The current study sought to fll this gap by examining the potential acceptability of CHTC for cisgender male partners of TW, including perceived barriers and facilitators to culturally-adapting and implementing CHTC to account for the diversity of cisgender males and their relationships with TW in real-world settings.	Project Learning and Understanding about our Sexual Health Together (LUST) was a mixed-methods study conducting formative work on perceived acceptability, barriers, and facilitators to CHTC for TW-male couples. The study commenced in March 2015, and the initial design sought to recruit 6–18 TW-male dyads to take part in interviews with both members of the dyad. Convenience sampling methods were i…	Homem Cisgenero	19 (100%)	Counseling and Testing	Advertisements by E-mail and telephone	Unreported	Unreported	Unreported	Nineteen participants were interviewed for the study. Participants ranged in age from 18 to 68 years (M = 40.1, SD =12.8). As required by eligibility criteria, all participants were cisgender males. Most (n = 13) identifed as White, four as Black/African American, one as Black/ African American and Jamaican/Puerto Rican, and one as Asian. Three participants identifed their ethnicity as Hispanic/L…	Acceptability of CHTC was high in the sample (89.5%) but was complex and largely contingent on: (1) monogamy and commitment as critical precursors to CHTC acceptability; (2) risk perception and level of comfort with CHTC; (3) understandings of sexual agreements; and (4) personal relationships versus other TW-male relationships. Findings have implications for culturally-adapting and implementing C…
10.1521 / aeap.2014.26.4.328	Michel	Artigo original	Carol A. Reisen	2014	Colombia	Bogotá	The current study used mixed methods to examine factors related to HIV testing behavior among Colombian MSM in Bogotá.	The data for this paper were collected as part of a five-year study of HIV prevalence, sexual risk, and attitudes toward circumcision among Colombian MSM. After finding low rates of HIV testing, we expanded data collection to include qualitative interviews with key informants and MSM, so that we could gain a fuller understanding of issues affecting HIV testing behavior.	MSM e TW	MSM 838 (94,1%)e TW 52 (6,1%)	Unreported	Unreported	Unreported	Unreported	Unreported	The mean age of the participants in the quantitative survey was 24 years, and education ranged from some primary schooling to graduate degree. The median income level corresponded to 51,000 to 100,000 Colombian pesos per week (approximately US$30 to US$60). Thirty percent of participants had the contributory insurance, 32% had subsidized, 11% had linked, 10% had no insurance, and 17% did not know…	Qualitative findings provided details of personal and structural barriers to testing, as well as inter-relationships among these factors. Recommendations to increase HIV testing among Colombian MSM are offered.
10.1007/s10461-020-02829-x	Michel	Original paper	Rael C	2020	USA	Nova York e San Juan	Evaluating the experience of trans women who offer a testing kit to their partner	The present paper focuses on the frst N=10 transgender women randomized to the intervention group in the iSUM study; we focus on transgender women since this population has HIV prevention needs, experiences, and risk factors that are distinct from those of MSM. We chose a sample size of N=10 because other work shows that 95% saturation can be reached with this number of participants [10]. To ensu…	TW	10 (100%)	Self-testing	Captation in bars, clubs, social networking sites, and financial incentive	Unreported	Unreported	Unreported	Participants reported that their partners reacted with surprise when they were asked to do the HIV test (N=5; Q2). Some even disclosed that their partners seemed happy to complete the test (N=2; Q3). A minority of participants disclosed that their partners were uncomfortable after being asked to test (N=3; Q4) or became angry (N=2; Q5). One person (Q8), of the 10 participants, reported a violent …	Participants reported kits were convenient and acceptable to most partners. Transgender women felt that PT could pose additional risk for them; one woman experienced violence related to kit use. Furthermore, the availability of kits appeared to encourage participants and their partners to think about their HIV status and, in some cases, modify sexual behavior. Work suggests that HIV PT could be a…
10.1002 / jia2.25098	Michel	Artigo original	Jason J Ong	2018	China	Província de Guangdong (Guangzhou, Jiangmen, Zhuhai e Shenzhen) e quatro na província de Shandong (Yantai, Jinan, Qingdao e Jining)	We examined the frequency, correlates and contexts of pressured HIV testing among Chinese men who have sex with men (MSM) using mixed methods.	Ninety-six men (9.2%) reported experiencing pressure to test for HIV. Regular male sex partners were the most common source of pressure (61%, 59/96), and the most common form of pressure was a threat to end a relationship with the one who was being pressured (39%, 37/96). We found a higher risk of pressured testing in men who had only used HIV self-testing compared to men who had never self-teste…	MSM	1044 (100%)	Self-testing	Online Research	2/96 (2%)	Unreported	Unreported	Of 1044 men who completed the survey, 96 men reported ever experiencing HIV test pressure (9.2%, 95% confidence interval [7.5% to 11.1%]). Table 1 summarizes the demographics and sexual behaviours of MSM who reported HIV test pressure. They had a mean age of 25.8 (standard deviation 6.4). The majority self‐identified as gay (69%), met sexual partners mainly online (79%) and had anal sex with a ma…	Pressured HIV testing was reported among Chinese MSM, especially from men with low education levels and men who received HIV self‐testing. However, in some circumstances, pressure to test helped MSM in several ways, challenging our understanding of the role of agency in the setting of HIV testing.
10.1007 / s10508-019-01610-z	Michel	Original paper	Nanin J	2019	USA	Nova York	We explored HIV testing perspectives with BLMSM to inform strategies that may facilitate improved HIV testing approaches with BLMSM in NYC	Using the ACASI data, bivariate analyses were conducted to describe characteristics of BLMSM and to examine diferences between those who had ever been tested for HIV and those never tested. We calculated unadjusted odds ratios (ORs) and 95% confdence intervals (CIs) for the bivariate analyses. Data were cleaned and analyzed using SAS version 9.4. During one-on-one interviews, participants were qu…	MSM	109 (100%)	Unreported	RDS	Unreported	Unreported	Unreported	Increased HIV Awareness Fifty-eight participants (53.7%) believed an opt-out testing law would increase the number of people aware of their HIV status. Many believed that knowledge of HIV status would allow those who are positive to get treatment, promote more health-conscious behaviors, and prevent the further spread of HIV. Participants expressed that knowing one’s HIV status would make them “m…	Qualitative analyses revealed three major themes: (1) perceptions on the NY State HIV opt-out HIV testing law; (2) HIV testing experiences; and (3) HIV testing and its role in the MSM community. These findings provide insight into HIV testing approaches and can be used to help strengthen HIV testing strategies for BLMSM in NYC.
10.1186/s12913-019-3899-2	Michel	Artigo original	Amy B. Mullens	2019	Australia	Queensland	Establishes proof of concept of a mobile clinic van intervention as a method to engage individuals in regional Queensland with HIV/STI POCT anônima, concentrando-se particularmente nos HSH como um grupo populacional chave; 2) Descrever as características dos primeiros usuários deste serviço; e 3) Descrever facilitadores e barreiras à implementação deste programa por tempo limitado.	Between 15/09/2016 and 05/02/2017, RAPID peer-testers provided HIV/Syphilis POCT and health promotion via mobile clinic van. One evening and one morning/midday clinic for 3 hours each was provided weekly. The van was parked near known ‘beats’ and two sites were selected due to feedback from key informants in the area, their popularity/consistent activity on the message boards of Squirt and their …	MSM	34 (99%)	Rapid Test	Recruitment was achieved through advertising and profiles on geo-social networking applications and websites (Grindr and Squirt, as MSM were the target group for the intervention—however others seeking testing for actual or perceived risk would not be excluded, which is consistent with the RAPID philosophy).	Unreported	Unreported	logistics and initial stakeholder engagement	Nineteen HIV and 15 syphilis tests were conducted (n = 18 people, 1 person tested twice). The majority of clients were men (n = 17; 1 female); and identified as gay (n = 14), bisexual (n = 3) or heterosexual (n = 1). Ages ranged from 18 to 67 years, with a median age of 40. No participants identified as Aboriginal or Torres Strait Islander, and no participants reported injecting drug use. The maj…	Amongst early adopters satisfaction was high, with 47% of clients reported infrequent testing (over 12 months ago) or having ‘never tested’. No tests were reactive. Challenges associated with this health promotion initiative and recommendations for future HIV testing promotion and programs were outlined.
Source: elaborated by the authors
